# Supplementary material for: The Evaluation of Videos about Branched-Chain Amino Acids Supplements on YouTube TM: A Multi-Approach Study
Source: Int J Environ Res Public Health. 2022 Dec 11;19(24):16659. doi: 10.3390/ijerph192416659 (PMC9779575; doi:10.3390/ijerph192416659)
Supplement: Supplementary file 1 [file ijerph-19-16659-s001.zip]

Archive with 1 entries (1 files):
- ijerph-2031235-supplementary.pdf
